# Supplementary material for: Characterization of Lactic Acid Bacteria Isolated from Spontaneously Fermented Sausages: Bioprotective, Technological and Functional Properties
Source: Foods. 2023 Feb 7;12(4):727. doi: 10.3390/foods12040727 (PMC9955731; doi:10.3390/foods12040727)
Supplement: Supplementary file 1 [file foods-12-00727-s001.zip]

Archive with 1 entries (1 files):
- foods-2184212-supplementary.pdf
